# Supplementary material for: High diversity in species, reproductive modes and distribution within the Paramacrobiotus richtersi complex (Eutardigrada, Macrobiotidae)
Source: Zoological Lett. 2019 Jan 3;5:1. doi: 10.1186/s40851-018-0113-z (PMC6317227; doi:10.1186/s40851-018-0113-z)
Supplement: Supplementary file 1 — Table S3. Morphometric data of the specimens of the Paramacrobiotus populations. (XLSX 32 kb) [file 40851_2018_113_MOESM1_ESM.xlsx]

## Sheet: Foglio1
Table S3. Morphometric data of the specimens of the analyzed populations (measurements are in µm). n, number of analyzed specimens; totl, animal total length; btl, buccal tube length; btd, buccal tube diameter; pt, pt index; ssi, stylet support insertion on the buccal tube; mrl, macroplacoid row length; ecII, length of the external claw of the second leg pair; pcIV, length of the posterior claw o…
n.	Species	Population (locality)	slide	totl	btl	btd	pt-btd	ssi	pt-ssi	mrl	pt-mrl	1pl	pt-1pl	2pl	pt-2pl	3pl	pt-3pl	ecII-III	pt-ecII-III	pcIV	pt-pcIV
1	Paramacrobiotus richtersi	Clare Island	2714-10	539.998	47.6875	7.8125	16.3827	38.375	80.4718	30.625	64.2202	9.25	19.3971	8.1875	17.1691	12.875	26.9987	14.9375	31.3237	15.75	33.0275
2	Paramacrobiotus richtersi	Clare Island	2614-11	702.551	47.875	8.1875	17.1018	39.25	81.9843	30.8125	64.3603	9.875	20.6266	7.875	16.4491	10.3125	21.5405	13.4375	28.0679	16.125	33.6815
3	Paramacrobiotus richtersi	Clare Island	2714-12	680.911	52.3125	8.125	15.5317	42.5	81.2425	32.625	62.3656	9.6875	18.5185	10.3125	19.7133	12.1875	23.2975	14.625	27.957	14.1875	27.1207
4	Paramacrobiotus richtersi	Clare Island	2714-13	657.258	47.625	8.625	18.1102	39.3125	82.5459	35.5	74.5407	12.3125	25.853	10.3125	21.6535	12.75	26.7717	11.9375	25.0656	14.1875	29.79
5	Paramacrobiotus richtersi	Clare Island	2714-14	487.62	43.71	9.1	20.819	35.2	80.5308	26.1	59.7117	9.5	21.7342	7.83	17.9135	9	20.5903	14.51	33.1961	13.3125	30.4564
6	Paramacrobiotus richtersi	Clare Island	2714-15	764.955	55.0625	9.75	17.7072	43.1875	78.4336	38.875	70.6016	16.5	29.9659	10.125	18.3882	12.25	22.2474	15.5	28.1498	16.5	29.9659
7	Paramacrobiotus richtersi	Clare Island	2714-17	677.891	52.5	7.8125	14.881	42.125	80.2381	29.875	56.9048	10.4375	19.881	8.1875	15.5952	11.125	21.1905	13.4375	25.5952	13.4375	25.5952
8	Paramacrobiotus richtersi	Clare Island	2714-19	758.916	52.375	8.6875	16.5871	43.625	83.2936	32.9375	62.8878	11.625	22.1957	10.25	19.5704	12.9375	24.7017	13.4375	25.6563	15.5	29.5943
9	Paramacrobiotus richtersi	Clare Island	2714-20	769.988	51.8125	7.3125	14.1134	42.9375	82.8709	37.25	71.8938	13.9375	26.8999	10.875	20.9891	12.125	23.4017	14.625	28.2268	15.625	30.1568
10	Paramacrobiotus richtersi	Clare Island	2714-21	590.827	48.5625	7.4375	15.3153	38.6875	79.6654	34.1875	70.399	11.75	24.1956	9.875	20.3346	11.6875	24.0669	13.25	27.2844	14.8125	30.5019
1	Paramacrobiotus fairbanksi	Riccò	2683-6	527.391	45.625	8.6875	19.0411	37.625	82.4658	29.125	63.8356	10.125	22.1918	8.4375	18.4932	11.0625	24.2466	14.5625	31.9178	15.375	33.6986
2	Paramacrobiotus fairbanksi	Riccò	2683-9	569.867	50	7.8125	15.625	41.125	82.25	30.8125	61.625	7.75	15.5	9	18	11.75	23.5	15.4375	30.875	17.1875	34.375
3	Paramacrobiotus fairbanksi	Riccò	2683-11	459.651	40.8125	6.25	15.3139	32.1875	78.8668	22.6875	55.5896	8.5	20.827	6.1875	15.1608	9.1875	22.5115	11.8125	28.9433	14.1875	34.7626
4	Paramacrobiotus fairbanksi	Riccò	2683-14	511.251	48.625	7.4375	15.2956	39.75	81.7481	30.8125	63.3676	10.4375	21.4653	7.9375	16.3239	10.75	22.108	15.25	31.3625	12.9375	26.6067
5	Paramacrobiotus fairbanksi	Riccò	2683-15b	790.658	60.1875	11.375	18.8993	48.9375	81.3084	40.8125	67.8089	10.6875	17.757	10.4375	17.3416	12.25	20.3531	18.25	30.3219	20.0625	33.3333
6	Paramacrobiotus fairbanksi	Riccò	2683-17	513.262	50.75	7.875	15.5172	40.5	79.803	29.0625	57.266	9.3125	18.3498	9.3125	18.3498	9.9375	19.5813
7	Paramacrobiotus fairbanksi	Riccò	2683-16a	418.513	38.0625	6.625	17.4056	31.625	83.087	21.875	57.4713	6.25	16.4204	5.8125	15.2709	8.1875	21.5107	11.5625	30.3777	12	31.5271
8	Paramacrobiotus fairbanksi	Riccò	2683-18b	362.871	42.375	6.375	15.0442	33.75	79.646	24.75	58.4071	8.375	19.764	5.625	13.2743	9	21.2389	11.9375	28.1711
1	Paramacrobiotus fairbanksi	Rocchetta	2690-1b	514.871	45.1875	8.1875	18.1189	36.25	80.2213	27.6875	61.2725	9.8125	21.7151	8.4375	18.6722	10.125	22.4066	15	33.195	17.5	38.7275
2	Paramacrobiotus fairbanksi	Rocchetta	2690-1c	624.71	58.125	10.6875	18.3871	47.25	81.2903	36.9375	63.5484	12.8125	22.043	10.9375	18.8172	13.5625	23.3333	18.4375	31.7204	18.25	31.3978
3	Paramacrobiotus fairbanksi	Rocchetta	2690-1d	414.503	53.8125	8.3125	15.4472	43.75	81.3008	30.4375	56.5621	10.3125	19.1638	8.1875	15.2149	11.1875	20.7898	14.125	26.2485	16.3125	30.3136
4	Paramacrobiotus fairbanksi	Rocchetta	2690-11	802.778	55.9375	10.625	18.9944	44.3125	79.2179	36.4375	65.1397	10.875	19.4413	11.375	20.3352	13.6875	24.4693	18	32.1788	18.4375	32.9609
5	Paramacrobiotus fairbanksi	Rocchetta	2690-12	739.483	55.6875	10.0625	18.0696	44.5625	80.0224	36.0625	64.7587	10.5	18.8552	9.25	16.6105	12.9375	23.2323	16.875	30.303	17.625	31.6498
1	Paramacrobiotus fairbanksi	Pondel	2701-4a	319.738	31.25	4.6875	15	25	80	16.0625	51.4	5.5625	17.8	3.625	11.6	5.0625	16.2	9.875	31.6	10	32
2	Paramacrobiotus fairbanksi	Pondel	2701-3m	462.874	46.125	7.5	16.2602	38.4375	83.3333	29.875	64.7696	9.4375	20.4607	8.375	18.1572	9.625	20.8672	14.125	30.6233	14.9375	32.3848
3	Paramacrobiotus fairbanksi	Pondel	2701-3f	302.803	38.5	5.9375	15.4221	29.9375	77.7597	21.3125	55.3571	7.1875	18.6688	6.5	16.8831	8.1875	21.2662	8.125	21.1039	8.625	22.4026
4	Paramacrobiotus fairbanksi	Pondel	2701-3c	316.512	39.8125	6.6875	16.7975	31.5	79.1209	22.25	55.887	8.25	20.7221	6.6875	16.7975	7.875	19.7802	10.125	25.4317	10.5	26.3736
5	Paramacrobiotus fairbanksi	Pondel	2701-1Ac		32.9375	5	15.1803	26.375	80.0759	16.3125	49.5256	5.6875	17.2676	5.8125	17.6471	6.5	19.7343	8.75	26.5655	10.625	32.2581
6	Paramacrobiotus fairbanksi	Pondel	2701-x	312.883	33.125	4.9375	14.9057	26.375	79.6226	18.3125	55.283	6.9375	20.9434	5.4375	16.4151	6.5625	19.8113	10.125	30.566	10.9375	33.0189
7	Paramacrobiotus fairbanksi	Pondel	2701-y	397.555	39.3125	6.625	16.8521	31.375	79.8092	22.6875	57.7107	7.9375	20.1908	5.5625	14.1494	7.8125	19.8728	11.0625	28.1399	12	30.5246
8	Paramacrobiotus fairbanksi	Pondel	2701-2a	401.99	39.6875	5.8125	14.6457	32.125	80.9449	22.6875	57.1654	8.125	20.4724	5.875	14.8031	8.6875	21.8898	11.5625	29.1339	11.9375	30.0787
9	Paramacrobiotus fairbanksi	Pondel	2701-2b	325.786	36.9375	6.0625	16.4129	29.875	80.8799	22.5	60.9137	8.3125	22.5042	6.125	16.5821	7.5625	20.4738	11.6875	31.6413	13.875	37.5635
10	Paramacrobiotus fairbanksi	Pondel	2701-2	293.933	30.5	4.5	14.7541	23.25	76.2295	15.625	51.2295	5.25	17.2131	4.625	15.1639	5.875	19.2623	10.625	34.8361	9.25	30.3279
1	Paramacrobiotus spatialis sp. n.	Formigine	2680-2	501.981	40	5.875	14.6875	33	82.5	21.9375	54.8437	7.4375	18.5937	6.5625	16.4062	7.3125	18.2812	14.3125	35.7812	14.6875	36.7188
2	Paramacrobiotus spatialis sp. n.	Formigine	2680-3a	325.06	32.875	5.3125	16.1597	26.375	80.2281	18.375	55.8935	5.5625	16.9202	6.1875	18.8213	7.125	21.673	10.6875	32.5095	10.5	31.9392
3	Paramacrobiotus spatialis sp. n.	Formigine	2680-13a	751.124	57.5625	9.1875	15.9609	46.1875	80.2389	36.5	63.4093	15.6875	27.253	9.8125	17.0467	14.1875	24.6471	12.25	21.2812	16.25	28.2302
4	Paramacrobiotus spatialis sp. n.	Formigine	2680-14c	521.332	42.6875	7.0625	16.5447	34.5	80.8199	23.25	54.4656	5.75	13.47	8	18.7408	9.5625	22.4012	16.9375	39.6779	16.6875	39.0922
5	Paramacrobiotus spatialis sp. n.	Formigine	2680-14e	570.942	47.875	6.8125	14.2298	38.75	80.9399	28.4375	59.3995	9.125	19.0601	8.125	16.9713	10.1875	21.2794	15.9375	33.2898	17.9375	37.4674
6	Paramacrobiotus spatialis sp. n.	Formigine	2680-15	485.646	42.625	7.4375	17.4487	34.875	81.8182	29.4375	69.0616	10.25	24.0469	7.9375	18.6217	10.0625	23.607	13.9375	32.6979	13.625	31.9648
7	Paramacrobiotus spatialis sp. n.	Formigine	2680-16b	614.087	49.125	7.9375	16.1578	39.875	81.1705	30.375	61.8321	9.1875	18.7023	10	20.3562	9.75	19.8473	16.5	33.5878	16.8125	34.2239
8	Paramacrobiotus spatialis sp. n.	Formigine	2680-16c	439.898	45.6875	7.0625	15.4583	36.25	79.3434	28.625	62.6539	11.3125	24.7606	8.125	17.7839	9	19.699	13.625	29.8222	17.375	38.0301
9	Paramacrobiotus spatialis sp. n.	Formigine	2680-17a	449.57	45.5625	6.375	13.9918	35.5	77.915	26.625	58.4362	7.625	16.7353	8.3125	18.2442	10.375	22.7709	15.25	33.4705	14.9375	32.7846
10	Paramacrobiotus spatialis sp. n.	Formigine	2680-20a	395.02	45.41	7.62	16.7804	34.9	76.8553	26.51	58.3792	9	19.8194	7	15.4151	9.9	21.8014	13.4	29.5089	14.2	31.2706
1	Paramacrobiotus spatialis sp. n.	Gaggio	2698-11	551.582	48.5	8.5	17.5258	39.4375	81.3144	34	70.1031	11.8125	24.3557	8.8125	18.1701	12.5	25.7732	12.5625	25.9021
2	Paramacrobiotus spatialis sp. n.	Gaggio	2698-14	467.708	47.6875	7.3125	15.3342	36.9375	77.4574	30.5	63.9581	8.3125	17.4312	9.4375	19.7903	11.5	24.1153	15.75	33.0275	17.375	36.4351
3	Paramacrobiotus spatialis sp. n.	Gaggio	2698-16	480.607	38.5625	5.4375	14.1005	29.8125	77.3096	23.5625	61.1021	8.625	22.3663	6.125	15.8833	7.4375	19.2869	13.5625	35.1702	14.75	38.2496
4	Paramacrobiotus spatialis sp. n.	Gaggio	2698-17	373.912	40.25	6	14.9068	31.25	77.6398	23.125	57.4534	7.25	18.0124	7.25	18.0124	8.6875	21.5839	13.375	33.2298	14.125	35.0932
5	Paramacrobiotus spatialis sp. n.	Gaggio	2698-18	715.675	52	8.4375	16.226	40.6875	78.2452	34.0625	65.5048	10.3125	19.8317	10.625	20.4327	11.625	22.3558	13.625	26.2019	15.9375	30.649
6	Paramacrobiotus spatialis sp. n.	Gaggio	2698-19	370.514	41.9375	6.875	16.3934	34.25	81.6692	23.75	56.6319	7.1875	17.1386	6.8125	16.2444	8.625	20.5663	15.4375	36.8107	17.5	41.7288
7	Paramacrobiotus spatialis sp. n.	Gaggio	2698-21	465.286	43	6.875	15.9884	34.5	80.2326	25.75	59.8837	8.375	19.4767	7.3125	17.0058	9.125	21.2209	13.8125	32.1221	16.6875	38.8081
1	Paramacrobiotus spatialis [Ca1 Guidetti et al. 2018]	Olbia	2702-3a	435.456	42.625	6.75	15.8358	35.1875	82.5513	28.8125	67.5953	10.875	25.5132	8.375	19.6481	10.1875	23.9003
2	Paramacrobiotus spatialis [Ca1 Guidetti et al. 2018]	Olbia	2702-3b	472.147	45.125	5.625	12.4654	36.3125	80.4709	26.8125	59.4183	9.6875	21.4681	8.4375	18.6981	8.375	18.5596	15.5	34.349	16.9375	37.5346
3	Paramacrobiotus spatialis [Ca1 Guidetti et al. 2018]	Olbia	2702-3c	536.659	43.375	7.5	17.2911	35.5625	81.9885	26.0625	60.0865	11.9375	27.5216	8.4375	19.4524	8.75	20.1729	15.375	35.4467	15.75	36.3112
4	Paramacrobiotus spatialis [Ca1 Guidetti et al. 2018]	Olbia	2702-4d	407.635	40.375	5.5625	13.7771	30.75	76.161	19.875	49.226	6.625	16.4087	5.625	13.9319	5.6875	14.0867	10.9375	27.0898
5	Paramacrobiotus spatialis [Ca1 Guidetti et al. 2018]	Olbia	2702-12	530.611	48.625	9.125	18.7661	38.8125	79.8201	29.375	60.4113	9.5	19.5373	6.9375	14.2674	9.5625	19.6658	14.375	29.563	14.1875	29.1774
6	Paramacrobiotus spatialis [Ca1 Guidetti et al. 2018]	Olbia	2702-18	396.749	38.3125	6.3125	16.4763	30.5	79.6085	20	52.2023	7.1875	18.7602	5.5625	14.5188	6.8125	17.7814	12.4375	32.4633	12.125	31.6476
7	Paramacrobiotus spatialis [Ca1 Guidetti et al. 2018]	Olbia	2702-21	463.68	45.875	7.1875	15.6676	36.25	79.0191	25.75	56.1308	8	17.4387	5.9375	12.9428	9.25	20.1635	13.1875	28.7466	13.8125	30.109
8	Paramacrobiotus spatialis [Ca1 Guidetti et al. 2018]	Olbia	2702-27	358.042	44.6875	7.5625	16.9231	35.25	78.8811	27.625	61.8182	9.5625	21.3986	8	17.9021	8.5	19.021	13.8125	30.9091	14.8125	33.1469
9	Paramacrobiotus spatialis [Ca1 Guidetti et al. 2018]	Olbia	2702-28e	298.771	32.1875	5.0625	15.7282	24.875	77.2816	16.4375	51.068	5.625	17.4757	4.8125	14.9515	5.875	18.2524	8.8125	27.3786	9	27.9612
10	Paramacrobiotus spatialis [Ca1 Guidetti et al. 2018]	Olbia	2702-2f	451.181	45.0625	7.5625	16.7822	35.4375	78.6408	27.375	60.749	8.25	18.3079	7.375	16.3662	10.9375	24.2718	13.25	29.4036	13.625	30.2358
1	Paramacrobiotus depressus sp. n.	Passo Ballino	2693-6	768.467	52.75	9.4375	17.891	42.125	79.8578	35.375	67.0616	11.875	22.5118	8.4375	15.9953	11.4375	21.6825	15.125	28.673	14.375	27.2512
2	Paramacrobiotus depressus sp. n.	Passo Ballino	2693-7	615.7	49.51	8.41	16.9865	40.45	81.7007	30.5625	61.73	9.875	19.9455	8.8125	17.7994	10.75	21.7128	12.6	25.4494	12.56	25.3686
3	Paramacrobiotus depressus sp. n.	Passo Ballino	2693-9	406.824	48.625	6.875	14.1388	33.875	69.6658	23.9375	49.2288	7.875	16.1954	6.8125	14.0103	9.5	19.5373	10.9375	22.4936	10.8125	22.2365
4	Paramacrobiotus depressus sp. n.	Passo Ballino	2693-10	471.733	47.375	8	16.8865	38.6875	81.6623	32.12	64.9077	10.4	23.219	9.3	15.8311	11.3	22.1636
5	Paramacrobiotus depressus sp. n.	Passo Ballino	2693-11	280.219	33.6875	4.6875	13.9147	26.9375	79.9629	17.875	53.0612	5.5	16.3265	4.5	13.3581	5.9375	17.6252	8.75	25.974	10.0625	29.8701
6	Paramacrobiotus depressus sp. n.	Passo Ballino	2693-15	321.356	35.0625	5.125	14.6168	28.5625	81.4617	19.875	56.6845	5.625	16.0428	5.4375	15.508	7.375	21.0339	10.375	29.59	12.5	35.6506
7	Paramacrobiotus depressus sp. n.	Passo Ballino	2693-16	439.889	42.625	6.3125	14.8094	35.1875	82.5513	28.25	66.2757	9.375	21.9941	7.8125	18.3284	9.25	21.7009	11.9375	28.0059	12.3125	28.8856
8	Paramacrobiotus depressus sp. n.	Passo Ballino	2693-8	310.035	40.25	6.75	16.7702	32.875	81.677	24.125	59.9379	7.5	18.6335	6.375	15.8385	9.4375	23.4472	8.9375	22.205	12.5	31.0559
9	Paramacrobiotus depressus sp. n.	Passo Ballino	2693-5	508.845	41.9375	6.625	15.7973	33.75	80.4769	28.125	67.0641	8.875	21.1624	7.6875	18.3308	9.4375	22.5037	11.375	27.1237	14.625	34.8733
1	Paramacrobiotus celsus sp. n.	Piane di Mocogno	2112-1	598.76	51.25	7.4375	14.5122	40.6875	79.3902	28.625	55.8537	10.0625	19.6341	8.875	17.3171	9.875	19.2683	14.625	28.5366
2	Paramacrobiotus celsus sp. n.	Piane di Mocogno	2112-2	758.416	54.5	9.0625	16.6284	44.0625	80.8486	34.5	63.3028	10.375	19.0367	9.75	17.8899	14	25.6881	16	29.3578	15.25	27.9817
3	Paramacrobiotus celsus sp. n.	Piane di Mocogno	2112-3	499.159	44.4375	6.8125	15.3305	35.5	79.8875	25	56.2588	9.5	21.3783	6.9375	15.6118	8.4375	18.9873	15.5	34.8805	15.8125	35.5837
4	Paramacrobiotus celsus sp. n.	Piane di Mocogno	2112-4	726.146	51.6875	8.4375	16.3241	41.375	80.0484	26	50.3023							17.8125	34.4619	12.75	24.6675
5	Paramacrobiotus celsus sp. n.	Piane di Mocogno	2112-10	527.11	53.3	8.22	15.4221	42.14	79.0619	35.51	66.6229	11.23	21.0694	9	16.8856	11.62	21.8011	15.11	28.349	16.42	30.8068
6	Paramacrobiotus celsus sp. n.	Piane di Mocogno	2112-11b	530.196	45.5625	6.3125	13.8546	35.9375	78.8752	29.1875	64.0604	9.125	20.0274	8.5	18.6557	10.0625	22.085	13.125	28.8066	14.625	32.0988
7	Paramacrobiotus celsus sp. n.	Piane di Mocogno	2112-12a	474.549	50.1875	7.75	15.4421	40.0625	79.8257	27.25	54.2964	8.375	16.6874	8.3125	16.5629	10.1875	20.2989	13.5625	27.0237	14.9375	29.7634
8	Paramacrobiotus celsus sp. n.	Piane di Mocogno	2112-12b	408.853	38.375	5.5625	14.4951	30.625	79.8046	20.25	52.7687	6.5	16.9381	6.0625	15.798	6.9375	18.0782	13.125	34.202	12.125	31.5961
9	Paramacrobiotus celsus sp. n.	Piane di Mocogno	2112-15a	443.103	46.1875	6.625	14.3437	38.1875	82.6793	30.6875	66.4411	10.25	22.1922	7	15.1556	9.3125	20.1624	12.25	26.5223
10	Paramacrobiotus celsus sp. n.	Piane di Mocogno	2112-15b	430.604	38.1875	5.4375	14.239	31.25	81.8331	21.4375	56.1375	7.25	18.9853	6.25	16.3666	7.75	20.2946	12.1875	31.9149	13.9375	36.4975
11	Paramacrobiotus celsus sp. n.	Piane di Mocogno	2112-17	496.751	45.125	8.1875	18.144	36.625	81.1634	25.8125	57.2022	7.5625	16.759	7.625	16.8975	9.75	21.6066	13.25	29.3629	14.375	31.856
1	Paramacrobiotus arduus sp. n.	Prodo	2703-24	472.55	49.375	7.8125	15.8228	39.875	80.7595	29.5625	59.8734	9.5625	19.3671	8.5625	17.3418	11.1875	22.6582	14.1875	28.7342	14.875	30.1266
2	Paramacrobiotus arduus sp. n.	Prodo	2703-25	532.627	47.1875	7.8125	16.5563	38.5625	81.7219	28.8125	61.0596	9.0625	19.2053	7.9375	16.8212	11	23.3113	11.625	24.6358	12.3125	26.0927
3	Paramacrobiotus arduus sp. n.	Prodo	2703-27	610.042	48.6875	8.9375	18.3569	38.9375	79.9743	28.9375	59.4352	8.625	17.715	8.375	17.2015	10.375	21.3094	13.75	28.2413	14.25	29.2683
4	Paramacrobiotus arduus sp. n.	Prodo	2703-1	463.04	44.01	11.71	26.6076	36.62	83.2084	25.53	58.0095	8.11	18.4276	7.5	17.0416	9.59	21.7905	11.24	25.5397	13.13	29.8341
5	Paramacrobiotus arduus sp. n.	Prodo	2703-7c	470.534	45	6.8125	15.1389	35.1875	78.1944	24.375	54.1667	5.75	12.7778	7	15.5556	10.4375	23.1944	10	22.2222	12.1875	27.0833
6	Paramacrobiotus arduus sp. n.	Prodo	2703-7b		48	8.625	17.9688	38.875	80.9896	30.3125	63.151	9.625	20.0521	8.625	17.9688	10.375	21.6146	12.125	25.2604	12.4375	25.9115
7	Paramacrobiotus arduus sp. n.	Prodo	2703-6c	441.101	45.0625	7.625	16.9209	36.75	81.5534	27.5	61.0264	9.1875	20.3883	7.5	16.6436	10.3125	22.8849	12.375	27.4619	11.9375	26.491
8	Paramacrobiotus arduus sp. n.	Prodo	2703-6d	344.736	38.625	6.6875	17.3139	30.8125	79.7735	21.75	56.3107	9	23.301	6.125	15.8576	8.125	21.0356	10.5	27.1845	14.3125	37.055
9	Paramacrobiotus arduus sp. n.	Prodo	2703-4	410.054	44.75	8.0625	18.0168	36.4375	81.4246	28	62.5698	9.625	21.5084	8.9375	19.9721	9.3125	20.8101	12.6875	28.352	13.875	31.0056
10	Paramacrobiotus arduus sp. n.	Prodo	2703-4	364.493	43.4375	7.6875	17.6978	35.875	82.5899	26.3125	60.5755	8.0625	18.5612	8.1875	18.8489	8.625	19.8561	13.3125	30.6475	12.375	28.4892
