# Supplementary material for: High diversity in species, reproductive modes and distribution within the Paramacrobiotus richtersi complex (Eutardigrada, Macrobiotidae)
Source: Zoological Lett. 2019 Jan 3;5:1. doi: 10.1186/s40851-018-0113-z (PMC6317227; doi:10.1186/s40851-018-0113-z)
Supplement: Supplementary file 3 — Table S2. Genetic distances (p-distance) computed among species of different eutardigrade genera which sequences are available in GenBank. (XLSX 11 kb) [file 40851_2018_113_MOESM3_ESM.xlsx]

## Sheet: Table2S
	564 sites
	Acc. Num. Genus	1	2	3	4	5	6	7	8	9	10	11	12	13
1	FJ435810 Milnesium
2	AY598769 Bertolanius	0.364
3	AY598771 Dactylobiotus	0.355	0.246
4	AY598772 Murrayon	0.304	0.239	0.168
5	AY598779 Paramacrobiotus	0.284	0.261	0.246	0.246
6	FJ435802 Minibiotus	0.318	0.25	0.261	0.207	0.222
7	FJ176207 Macrobiotus	0.309	0.243	0.23	0.202	0.236	0.213
8	AY598776 Xerobiotus	0.352	0.248	0.259	0.227	0.264	0.241	0.241
9	FJ435800 Ramazzottius	0.309	0.257	0.22	0.216	0.236	0.227	0.215	0.239
10	FJ435794 Diphascon	0.329	0.236	0.245	0.22	0.236	0.248	0.234	0.261	0.264
11	FJ435791 Astatumen	0.304	0.289	0.266	0.259	0.278	0.27	0.236	0.257	0.234	0.27
12	FJ435798 Hypsibius	0.331	0.24	0.213	0.208	0.254	0.231	0.204	0.24	0.22	0.217	0.249
13	FJ435797 Isohypsibius	0.281	0.247	0.266	0.247	0.227	0.25	0.233	0.256	0.247	0.261	0.256	0.246
